# Supplementary material for: A stearate-rich diet and oleate restriction directly inhibit tumor growth via the unfolded protein response
Source: Exp Mol Med. 2024 Dec 2;56(12):2659–72. doi: 10.1038/s12276-024-01356-2 (PMC11671534; doi:10.1038/s12276-024-01356-2)
Supplement: Supplementary file 2 — Source data of Figure1-7 [file 12276_2024_1356_MOESM2_ESM.xls]

## Sheet: Fig.1a
		Data of MTT proliferation assays for each cells treated with 50uM of fatty acids
			Stearate						Palmitate
		OVCAR5	0.0742	0.09567	0.095672	0.10283	0.11845	0.08721	0.56102	0.63033	0.68988	0.63033	0.71071	0.55971
		MDA231	0.171429	0.168194	0.148787	0.160431	0.168194	0.145553	0.968925	0.947529	0.892511	0.923077	0.877229	0.92919
		ES2	0.172489	0.203057	0.187227	0.19869	0.174672	0.187227	0.686135	0.707424	0.587336	0.686135	0.770742	0.679039
		Hs578t	0.197674	0.229651	0.194767	0.151163	0.19186	0.241279	0.607004	0.927182	0.703724	0.690384	0.580322	0.763758
		HT290	0.256201	0.215804	0.184975	0.213678	0.208363	0.182849	0.253521	0.254648	0.230986	0.258028	0.216338	0.264789
		SKOV3	0.180924	0.251721	0.198623	0.251721	0.220747	0.220747	0.605703	0.694199	0.619469	0.662734	0.662734	0.731563
		OVCAR3	0.238021	0.238021	0.212722	0.285006	0.208591	0.245766	0.768278	0.788104	0.755266	0.755266	0.666667	0.798017
		OVCAR8	0.253363	0.246637	0.165919	0.316143	0.246637	0.251121	0.809417	0.737668	0.781951	0.836323	0.744395	0.781951
		H460	0.295441	0.244377	0.268693	0.246809	0.24924	0.231003	0.961768	0.891278	0.916368	0.862605	0.959379	0.842294
		HCT116	0.230111	0.186371	0.228209	0.355626	0.332805	0.253883	0.290087	0.176799	0.192247	0.226577	0.209412	0.228294
		MDA453	0.301339	0.274554	0.294643	0.28125	0.274554	0.28125	0.424361	0.40668	0.400786	0.418468	0.388998	0.394892
		DLD-1	0.625854	0.329866	0.317385	0.295988	0.30312	0.301337	0.429601	0.259332	0.243615	0.247544	0.138834	0.281598
		LoVo	0.433657	0.401294	0.433657	0.446602	0.459547	0.478964	0.466125	0.579946	0.471545	0.433604	0.460705	0.471545
		MCF7	0.575045	0.444846	0.499096	0.466546	0.493671	0.482821	0.835628	0.806478	0.811336	0.845344	0.821053	0.767611
		A549	0.512115	0.55011	0.535242	0.59141	0.439427	0.581498	0.8977	0.842189	0.788263	0.710547	0.715305	0.712133
		CaCo2	0.596133	0.592911	0.654135	0.473684	0.451128	0.496241	0.917729	0.695249	0.855156	0.719583	0.830823	0.85168
		H1650	0.686553	0.651345	0.710024	0.67335	0.671883	0.666015	0.889728	0.925317	0.899434	0.883257	0.86708	0.894581
		H1299	0.975784	0.936159	0.853605	0.843698	0.914695	0.951018	0.82605	0.934019	0.963153	0.966581	0.92545	0.906598
		Row statistics of each cells
			Stearate			Palmitate
			MEAN	SD	N	MEAN	SD	N
		OVCAR5	0.095672	0.0166037	6	0.63033	0.0703531	6
		MDA231	0.160431	0.0122313	6	0.923077	0.0339813	6
		ES2	0.187227	0.0123031	6	0.686135	0.0590308	6
		Hs578t	0.201066	0.0318133	6	0.712062	0.124805	6
		HT290	0.210312	0.0266356	6	0.246385	0.0186194	6
		SKOV3	0.220747	0.0282635	6	0.662734	0.0465873	6
		OVCAR3	0.238021	0.0274727	6	0.755266	0.0467441	6
		OVCAR8	0.246637	0.0477741	6	0.781951	0.0376354	6
		H460	0.255927	0.0228333	6	0.905615	0.0494456	6
		HCT116	0.264501	0.0658575	6	0.220569	0.0394232	6
		MDA453	0.284598	0.0110031	6	0.405697	0.0136538	6
		DLD-1	0.362258	0.129727	6	0.266754	0.093875	6
		LoVo	0.442287	0.0264239	6	0.480578	0.0506904	6
		MCF7	0.493671	0.0444714	6	0.814575	0.0272529	6
		A549	0.534967	0.0551914	6	0.77769	0.0792112	6
		CaCo2	0.544039	0.0813515	6	0.811703	0.0861871	6
		H1650	0.676528	0.0199943	6	0.893233	0.0193155	6
		H1299	0.912493	0.0533955	6	0.920308	0.0515051	6

## Sheet: Fig.1b
		Optical Density of MTT assay of ovarian cancer cell lines. Effects of each fatty acids
			(h)	Ctr				Palmitate				Palmitoilate				Stearate				Oleate
		OVCAR5	0	0.189	0.17	0.174	0.156	0.189	0.17	0.174	0.156	0.189	0.17	0.174	0.156	0.189	0.17	0.174	0.156	0.189	0.17	0.174	0.156
			24	0.245	0.245	0.245	0.24	0.191	0.179	0.197	0.186	0.283	0.259	0.26	0.256	0.146	0.133	0.13	0.143	0.251	0.256	0.256	0.24
			48	0.284	0.41	0.343	0.299	0.418	0.442	0.375	0.37	0.511	0.42	0.427	0.415	0.142	0.085	0.088	0.063	0.431	0.469	0.476	0.424
			72	0.782	0.777	0.812	0.702	0.43	0.546	0.431	0.53	0.707	0.788	0.805	0.753	0.067	0.079	0.057	0.091	0.888	0.71	0.899	0.803
		OVCAR8	0	0.133	0.144	0.145	0.148	0.133	0.144	0.145	0.148	0.133	0.144	0.145	0.148	0.133	0.144	0.145	0.148	0.133	0.144	0.145	0.148
			24	0.153	0.202	0.137	0.252	0.115	0.256	0.258	0.222	0.189	0.22	0.205	0.246	0.158	0.184	0.172	0.169	0.247	0.278	0.264	0.251
			48	0.203	0.24	0.222	0.221	0.219	0.221	0.225	0.212	0.228	0.254	0.25	0.24	0.054	0.144	0.173	0.095	0.188	0.332	0.219	0.387
			72	0.363	0.439	0.49	0.492	0.332	0.329	0.373	0.361	0.493	0.562	0.599	0.536	0.074	0.113	0.112	0.141	0.537	0.457	0.513	0.52
		SKOV3	0	0.231	0.223	0.242	0.234	0.231	0.223	0.242	0.234	0.231	0.223	0.242	0.234	0.231	0.223	0.242	0.234	0.231	0.223	0.242	0.234
			24	0.333	0.342	0.351	0.357	0.31	0.334	0.319	0.31	0.314	0.368	0.368	0.348	0.217	0.23	0.209	0.197	0.362	0.356	0.356	0.346
			48	0.435	0.346	0.339	0.334	0.377	0.402	0.402	0.367	0.335	0.436	0.399	0.406	0.159	0.187	0.174	0.176	0.298	0.323	0.282	0.352
			72	0.525	0.492	0.609	0.408	0.308	0.353	0.315	0.372	0.289	0.539	0.673	0.611	0.101	0.092	0.128	0.128	0.633	0.821	0.851	0.804
		ES2	0	0.137	0.138	0.179	0.138	0.137	0.138	0.179	0.138	0.137	0.138	0.179	0.138	0.137	0.138	0.179	0.138	0.137	0.138	0.179	0.138
			24	0.186	0.191	0.192	0.188	0.135	0.146	0.145	0.139	0.198	0.2	0.186	0.192	0.121	0.115	0.111	0.11	0.182	0.187	0.186	0.182
			48	0.262	0.235	0.239	0.214	0.285	0.296	0.309	0.304	0.322	0.286	0.264	0.287	0.084	0.105	0.094	0.07	0.237	0.285	0.246	0.254
			72	0.4	0.475	0.48	0.477	0.311	0.353	0.324	0.269	0.566	0.718	0.752	0.755	0.08	0.093	0.091	0.079	0.74	0.73	0.789	0.736
		OVCAR3	0	0.117	0.103	0.114	0.11	0.117	0.103	0.114	0.11	0.117	0.103	0.114	0.11	0.117	0.103	0.114	0.11	0.117	0.103	0.114	0.11
			24	0.268	0.239	0.207	0.219	0.241	0.258	0.2	0.244	0.183	0.268	0.201	0.189	0.159	0.191	0.17	0.175	0.205	0.217	0.181	0.235
			48	0.355	0.522	0.474	0.415	0.308	0.36	0.385	0.372	0.39	0.406	0.367	0.324	0.07	0.138	0.119	0.07	0.441	0.498	0.362	0.352
			72	0.4716	0.522	0.474	0.4692	0.3864	0.3816	0.3228	0.372	0.4404	0.4944	0.4212	0.3516	0.101	0.138	0.119	0.103	0.4296	0.498	0.4464	0.5148

## Sheet: Fig.1c
			Optical Density of MTT assay of each cells to various fatty acids
			(uM)	Stearate					Palmitate				Oleate
		OVCAR5	0 uM	0.682167	0.928167	0.974167	0.945167	0.948167	0.8715	0.9975	1.0335	0.9395	0.9865	1.0665	1.0665	0.7655
			2 uM	0.854167	1.07617	0.959167	0.946167	0.909167
			4 uM	0.858167	0.984167	0.912167	0.940167	0.867167
			5 uM						1.2015	1.0855	1.0515	1.0435	0.9885	1.1445	1.0455	1.0615
			8 uM	0.781167	1.06817	0.892167	0.886167	0.834167
			16 uM	0.681167	0.850167	0.795167	0.805167	0.778167
			25 uM						1.2665	1.1765	1.0675	1.0825	0.9995	1.2565	1.2615	0.9345
			32 uM	0.566167	0.657167	0.543167	0.485167	0.498167
			64 uM	0.111167	0.084167	0.037167	0.044167	0.005167
			125 uM						1.1225	1.1615	1.0775	1.1215	1.0515	0.9485	1.1455	0.8135
			128 uM	0.014167	0.068167	0.009167	0.012167	0.026167
			625 uM						0.0275	0.0515	0.0165	0.0325	0.2335	0.2225	0.2645	0.2765
		OVCAR8	0 uM	0.977	1.099	1.207	1.077	1.077	0.867	1.013	0.915	0.858	0.824	0.821	0.79	0.642
			2 uM	1.074	1.287	1.259	1.271	1.375
			4 uM	1.025	1.048	1.037	1.086	1.126
			5 uM						1.013	0.965	0.907	0.952	0.919	0.903	0.865	0.72
			8 uM	1.071	1.087	1.037	1.055	1.092
			16 uM	0.971	1.092	0.993	1.009	1.064
			25 uM						0.85	0.893	0.894	0.769	0.902	0.935	0.927	0.877
			32 uM	0.551	0.615	0.392	0.371	0.376
			64 uM	0.057	0.091	0.116	0.116	0.155
			125 uM						0.212	0.233	0.13	0.122	0.749	0.779	0.719	0.782
			128 uM	0.011	0.066	0.039	0.012	0.016
			625 uM						0.023	0.056	0.003	0.002	0.019	0.015	0.003	0.148
		SKOV3	0 uM	0.903	0.878	0.932	0.893	0.865	0.88525	1.03525	0.82725	0.62225	0.71925	0.66325	0.59125	0.29225
			2 uM	1.007	0.948	1.16	1.001	1.083
			4 uM	0.911	0.874	1.025	0.897	0.915
			5 uM						0.79225	0.82425	0.79725	0.77625	0.82425	0.83125	0.74525	0.51525
			8 uM	0.861	0.955	0.949	0.849	0.886
			16 uM	0.785	0.894	0.874	0.831	0.83
			25 uM						0.85325	0.76225	0.79225	0.79525	0.69725	0.65925	0.67325	0.48625
			32 uM	0.589	0.549	0.503	0.502	0.626
			64 uM	0.021	0.038	0.132	0.148	0.075
			125 uM						0.81625	0.77925	0.74725	0.82725	0.74825	0.76325	0.71425	0.48225
			128 uM	-0.001	0.027	0.093	0.076	0.072
			625 uM						0.01625	0.02425	0.07425	0.13525	0.13225	0.03425	0.01225	0.02425
		ES2	0 uM	0.553333	0.753333	0.727333	0.741333	0.731333	0.6945	0.7225	0.6475	0.7135	0.7225	0.7185	0.6035	0.5525
			2 uM	0.671333	0.766333	0.735333	0.740333	0.706333
			4 uM	0.575333	0.694333	0.690333	0.707333	0.626333
			5 uM						0.8125	0.7815	0.7435	0.6915	0.6805	0.6965	0.7265	0.6285
			8 uM	0.570333	0.767333	0.668333	0.648333	0.608333
			16 uM	0.573333	0.829333	0.646333	0.695333	0.586333
			25 uM						0.7665	0.7655	0.6975	0.7045	0.7365	0.7225	0.7425	0.6985
			32 uM	0.465333	0.570333	0.607333	0.554333	0.538333
			64 uM	0.288333	0.300333	0.320333	0.335333	0.010333
			125 uM						0.7405	0.7815	1.0645	0.8621	0.6965	0.7525	0.8345	0.7255
			128 uM	0.027333	0.021333	0.013333	0.013333	0.014333
			625 uM						0.0255	0.0475	0.0205	0.0425	0.0245	0.0235	0.0435	0.0385
		OVCAR3	0 uM	0.451833	0.441833	0.461833	0.531833	0.371833	0.552483	0.499192	0.418799	0.29286	0.424316	0.457595	0.392084	0.365338
			2 uM	0.361833	0.402833	0.460833	0.4885	0.3285
			4 uM	0.312833	0.433833	0.452833	0.479833	0.319833
			5 uM						0.451898	0.690101	0.449365	0.587969	0.68541	0.531725	0.455729	0.531803
			8 uM	0.320833	0.445833	0.439833	0.482166	0.322166
			16 uM	0.325833	0.453833	0.451833	0.4905	0.3305
			25 uM						0.618779	0.484326	0.712764	0.591464	0.688742	0.631079	0.473771	0.619075
			32 uM	0.306833	0.433833	0.499833	0.4935	0.3335
			64 uM	0.232833	0.320833	0.330833	0.374833	0.214833
			125 uM						0.501239	0.446584	0.676999	0.698511	0.512969	0.633298	0.675427	0.488306
			128 uM	0.007833	0.025833	0.032833	0.102166	-0.057834
			625 uM						-0.05109	0.055499	0.120383	-0.07079	0.164526	-0.0191	-0.01436	0.132273

## Sheet: Fig.2b
		Ratio of AnnexinV positive cells
		OVCAR5
		Stearate concentration
		0 uM	25 uM	50uM	100 uM
		7.04	7.74	17.71	21.84
		2.69	8.94	13.6	40.8
		3.97	10.95	14.86	48.4
		3.47	18.46	20.18	47.03
		6.05	21.3	23.3	45.43
		11.15	28.34	30.31	35.75

## Sheet: Fig. 2c
	Uncropped WB images

## Sheet: Fig. 2d
			Calculated tumor volume of subcutaneous xenograft model
		days	NFD						SHFD
		0	0	0	0	0	0	0	0	0	0	0	0	0
		1
		2
		3
		4
		5	35.1834	70.065	44.5625	56.5985	45.3602	29.5623	30.8047	64.9585	38.975	51.2072	41.0607	36.2944
		6
		7	45.2466	29.8745	55.7427	51.4206	45.2952	29.2613	38.1098	45.6058	23.8447	52.3267	34.8047	23.0324
		8
		9
		10	61.0417	42.8021	49.3681	95.5273	31.6544	57.5463	37.0903	15.353	24.3678	45.8406	39.9189	34.3125
		11
		12	75.1808	48.7155	67.712	121.49	81.7452	43.5391	60.3817	26.5032	29.0962	63.275	27.6273	25.0029
		13
		14	149.4	136.416	115.182	123.462	109.651	135	111.387	60.2182	60.4706	72.7892	41.9888	31.0153
		15
		16
		17	320.339	383.822	231.184	171.113	186.624	384.552	238.638	168.997	121.531	100.861	46.5371	75.6279
		18
		19	572.22	596.712	557.861	319.39	410.827	774.457	427.067	263.173	292.704	187.769	102.194	152.188
		20
		21
		22	719.95	806.284	730	440.128	606.744	938.896	537.01	355.088	383.401	259.063	151.255	184.559
		23
		24	813.186	832.388	1116	534.154	766.764	1384.3	557.861	347.894	587.826	425.92	214.2	372.6
		25

## Sheet: Fig. 2e
	Calculated tumor weight (g) of subcutaneous xenograft model							harvested tumor
		tumor weight (g)
		NFD	S-HFD
		0.42	0.27
		0.49	0.23
		0.56	0.28
		0.25	0.21
		0.37	0.11
		0.57	0.19

## Sheet: Fig. 2g
		Ratio of AnnexinV positive cells
		%of AnnexinV cells
		NFD	S-HFD
		25.52	29.76
		26.46	29.61
		28.66	31.84
		25.82	29.85

## Sheet: Fig. 2h
		Concentration of fatty acids (pmol/mg) measured using LC/MS
		NFD			S-HFD			O-HFD
	C16:0	66.11	55.12	64.03	99.79	116.55	117.95	112.76	107.4	115.09
	C18:0	120.73	96.64	104.61	157.34	186.92	150.55	166.24	153.19	177.65
	C18:1	55.59	56.48	66.82	77.52	101.06	81.27	202.03	165.08	150.31

## Sheet: Fig.2k
	Uncropped WB images

[truncated: 29 more sheets: Fig.2l, Fig.3b, Fig. 3c, Fig. 3d, Fig. 3e, Fig. 3f, Fig.3g, Fig.4b, Fig.4c, Fig.4d, Fig.4e,f, Fig. 4g,h, Fig. 4i,j, Fig. 5c, Fig. 5d, Fig. 5ef, Fig. 6a, Fig. 6b, Fig. 6c, Fig. 6d …]
