# Supplementary material for: A stearate-rich diet and oleate restriction directly inhibit tumor growth via the unfolded protein response
Source: Exp Mol Med. 2024 Dec 2;56(12):2659–72. doi: 10.1038/s12276-024-01356-2 (PMC11671534; doi:10.1038/s12276-024-01356-2)
Supplement: Supplementary file 3 — Source data of Supplementary FigureS1-S13 [file 12276_2024_1356_MOESM3_ESM.xls]

## Sheet: Fig. S1a
			Data of MTT proliferation assays for each cells treated with 50uM of fatty acids
			Stearate						Palmitate						Palmitoilate						Oleate
		OVCAR5	0.0742	0.09567	0.095672	0.10283	0.11845	0.08721	0.56102	0.63033	0.68988	0.63033	0.71071	0.55971	1.02571	0.98015	0.92027	0.99349	0.993492	1.04784	1.17019	1.07387	0.92418	1.07387	1.15587	1.04523
		MDA231	0.171429	0.168194	0.148787	0.160431	0.168194	0.145553	0.968925	0.947529	0.892511	0.923077	0.877229	0.92919	1.03796	0.966377	1.03145	0.91757	0.914317	0.982646	0.987478	0.991055	0.944544	0.940966	0.923077	0.951699
		ES2	0.172489	0.203057	0.187227	0.19869	0.174672	0.187227	0.686135	0.707424	0.587336	0.686135	0.770742	0.679039	1.52347	1.64192	1.64847	1.52347	1.56769	1.23581	1.63482	1.72271	1.63482	1.60699	1.59389	1.61572
		Hs578t	0.197674	0.229651	0.194767	0.151163	0.19186	0.241279	0.607004	0.927182	0.703724	0.690384	0.580322	0.763758	1.15648	1.17202	1.22798	1.06943	1.05699	1.10052	1.10376	1.12782	1.08271	1.08872	1.13083	1.08872
		HT290	0.256201	0.215804	0.184975	0.213678	0.208363	0.182849	0.253521	0.254648	0.230986	0.258028	0.216338	0.264789	0.979381	0.962629	0.841495	1.0232	1.20747	0.92268	0.836854	0.808685	0.860329	0.883803	0.873239	0.85446
		SKOV3	0.180924	0.251721	0.198623	0.251721	0.220747	0.220747	0.605703	0.694199	0.619469	0.662734	0.662734	0.731563	0.568338	1.03835	1.20157	1.3235	1.05998	1.03835	1.52852	1.61455	1.52852	1.67355	1.58112	1.24484
		OVCAR3	0.238021	0.238021	0.212722	0.285006	0.208591	0.245766	0.768278	0.788104	0.755266	0.755266	0.666667	0.798017	0.909542	1.02107	0.88166	0.869888	0.88166	0.726146	0.887237	1.0285	0.975217	0.975217	1.0632	0.921933
		OVCAR8	0.253363	0.246637	0.165919	0.316143	0.246637	0.251121	0.809417	0.737668	0.781951	0.836323	0.744395	0.781951	1.20179	1.34305	1.26009	1.22758	1.10538	1.22758	1.13621	1.16592	1.13621	1.15022	1.02466	1.20404
		H460	0.295441	0.244377	0.268693	0.246809	0.24924	0.231003	0.961768	0.891278	0.916368	0.862605	0.959379	0.842294	1.04599	1.08409	1.1118	1.03444	1.0991	1.17876	1.03936	1.08281	1.13851	1.0583	1.12959	1.08392
		HCT116	0.230111	0.186371	0.228209	0.355626	0.332805	0.253883	0.290087	0.176799	0.192247	0.226577	0.209412	0.228294	1.08852	1.00422	1.05949	0.928337	0.902108	0.963934	1.01222	0.797041	0.848183	0.837568	0.753619	0.906079
		MDA453	0.301339	0.274554	0.294643	0.28125	0.274554	0.28125	0.424361	0.40668	0.400786	0.418468	0.388998	0.394892	0.892655	0.853107	0.915254	0.830508	0.847458	0.983051	0.847059	0.834225	0.924064	0.949733	0.872727	0.782888
		DLD-1	0.625854	0.329866	0.317385	0.295988	0.30312	0.301337	0.429601	0.259332	0.243615	0.247544	0.138834	0.281598	0.785502	0.874629	0.925728	1.17528	1.23351	1.22995	0.966524	1.00562	1.19164	1.1512	1.22399	1.32644
		LoVo	0.433657	0.401294	0.433657	0.446602	0.459547	0.478964	0.466125	0.579946	0.471545	0.433604	0.460705	0.471545	0.884649	0.874241	1.04076	1.01995	0.832611	0.947095	0.97314	1.02273	1.01033	1.1219	1.03512	1.05372
		MCF7	0.575045	0.444846	0.499096	0.466546	0.493671	0.482821	0.835628	0.806478	0.811336	0.845344	0.821053	0.767611	0.856444	0.758564	0.900489	0.85155	0.87602	0.944535	0.844167	0.790739	0.758682	0.844167	0.721282	0.796082
		A549	0.512115	0.55011	0.535242	0.59141	0.439427	0.581498	0.8977	0.842189	0.788263	0.710547	0.715305	0.712133	1.21939	1.22696	1.24362	1.21333	1.29816	1.18	1.09007	1.13021	1.11168	1.18579	1.16264	1.21667
		CaCo2	0.596133	0.592911	0.654135	0.473684	0.451128	0.496241	0.917729	0.695249	0.855156	0.719583	0.830823	0.85168	1.21627	1.29356	1.27322	1.24068	0.752542	1.51729	0.960582	1.33172	1.12068	1.14251	1.05519	1.02971
		H1650	0.686553	0.651345	0.710024	0.67335	0.671883	0.666015	0.889728	0.925317	0.899434	0.883257	0.86708	0.894581	1.08352	1.04213	1.07317	1.11013	1.09239	1.00074	1.08581	1.02978	0.982837	0.979808	0.985866	0.895003
		H1299	0.975784	0.936159	0.853605	0.843698	0.914695	0.951018	0.82605	0.934019	0.963153	0.966581	0.92545	0.906598	1.0233	0.951613	0.903226	0.829749	0.822581	0.892473	1.01005	0.95437	1.04254	1.02552	0.941995	0.881671
		HOSE	1.15094	0.971698	0.976415	0.919811	0.941038	0.924528	0.971901	0.898512	0.969917	0.880661	0.799339	0.860826	0.769724	0.671584	0.533034	0.548428	0.506094	0.513791	0.869374	0.879254	0.84303	0.884193	0.948408	0.907245
		MCF10A	1.05845	1.07828	1.0358	0.970644	1.03485	1.02258	0.922099	1.05559	1.00203	1.02098	0.966596	1.0935	0.934695	0.989571	0.96798	1.06244	0.89961	1.07323	1.03006	1.0991	1.18333	1.28965	1.19437	1.09772
			Row statistics of each cells
			Stearate			Palmitate			Palmitoilate			Oleate
			MEAN	SD	N	MEAN	SD	N	MEAN	SD	N	MEAN	SD	N
		OVCAR5	0.095672	0.0166037	6	0.63033	0.0703531	6	0.993492	0.0488139	6	1.07387	0.0990314	6
		MDA231	0.160431	0.0122313	6	0.923077	0.0339813	6	0.975054	0.0534125	6	0.95647	0.0271222	6
		ES2	0.187227	0.0123031	6	0.686135	0.0590308	6	1.52347	0.151235	6	1.63483	0.0459111	6
		Hs578t	0.201066	0.0318133	6	0.712062	0.124805	6	1.13057	0.0662305	6	1.10376	0.0210096	6
		HT290	0.210312	0.0266356	6	0.246385	0.0186194	6	0.989476	0.123161	6	0.852895	0.0269768	6
		SKOV3	0.220747	0.0282635	6	0.662734	0.0465873	6	1.03835	0.256644	6	1.52852	0.149451	6
		OVCAR3	0.238021	0.0274727	6	0.755266	0.0467441	6	0.88166	0.0943765	6	0.975217	0.0650528	6
		OVCAR8	0.246637	0.0477741	6	0.781951	0.0376354	6	1.22758	0.0774435	6	1.13621	0.0602028	6
		H460	0.255927	0.0228333	6	0.905615	0.0494456	6	1.09236	0.0518859	6	1.08875	0.0389082	6
		HCT116	0.264501	0.0658575	6	0.220569	0.0394232	6	0.991101	0.0733988	6	0.859119	0.0907899	6
		MDA453	0.284598	0.0110031	6	0.405697	0.0136538	6	0.887006	0.0564973	6	0.868449	0.0611031	6
		DLD-1	0.362258	0.129727	6	0.266754	0.093875	6	1.03743	0.198476	6	1.14424	0.136128	6
		LoVo	0.442287	0.0264239	6	0.480578	0.0506904	6	0.933218	0.0839519	6	1.03616	0.04996	6
		MCF7	0.493671	0.0444714	6	0.814575	0.0272529	6	0.8646	0.0621104	6	0.79252	0.0481052	6
		A549	0.534967	0.0551914	6	0.77769	0.0792112	6	1.23024	0.0393189	6	1.14951	0.0476168	6
		CaCo2	0.544039	0.0813515	6	0.811703	0.0861871	6	1.21559	0.251183	6	1.10673	0.128094	6
		H1650	0.676528	0.0199943	6	0.893233	0.0193155	6	1.06701	0.0395585	6	0.993185	0.0630857	6
		H1299	0.912493	0.0533955	6	0.920308	0.0515051	6	0.903823	0.0758608	6	0.976025	0.0609285	6
		HOSE	0.980739	0.0866232	6	0.896859	0.0663964	6	0.590442	0.106562	6	0.888584	0.0359935	6
		MCF10A	1.03343	0.0366211	6	1.01013	0.0613926	6	0.987922	0.0690849	6	1.14904	0.0919617	6

## Sheet: Fig. S1b
		Four replicates of IC50 values of each fatty acid
		OVCAR5				OVCAR8				SKOV3				ES-2				OVCAR3
	Stearate	39.67	35.88	32.89	39.41	33.57	30.77	28.77	31.03	36.97	37.71	37.42	36.67	66.08	64.59	54.06	54.84	101.4	108	80.67	73.67
	Palmitate	1410	1497	1409	1563	78.65	72.15	74.69	74.38	885.7	1286	1241	1511	2054	1985	1090	1780	1805	1756	1803	1762
	Oleate	2810	2530	4766	2476	748.7	1109	1120	1062	1551	1551	1779	1773	1268	2067	1521	1909	3191	2530	2363	2265

## Sheet: Fig. S1d
		Ratio of AnnexinV positive cells
		OVCAR8
		Stearate concentration
		0 uM	25 uM	50uM	100 uM
		5.52	1.47	14.59	30.54
		6.08	4.95	17.86	25.22
		5.83	6.69	26.82	24.98
		5.26	16.58	15.97	26.52
		4.82	14.56	19.5	24.67
		4.17	19.53	14.29	24.76

## Sheet: Fig. S2b
		Calculated tumor volume of subcutaneous xenograft model
		(days)	NFD						O-HFD
		0	0	0	0	0	0	0	0	0	0	0	0	0
		1
		2	107.92	59.0631	76.5187	26.4882	66.2109	114.208	92.5301	68.0825	80.5876	71.034	81.7484	72.0983
		3
		4
		5	83.9578	38.8311	47.8097	28.1931	53.5142	72.1579	48.9061	57.3139	74.6496	119.009	55.8184	70.2109
		6
		7	48.8784	64.6828	84.2948	40.2774	64.375	92.5489	69.8798	77.0362	132.104	49.9554	63.978	124.274
		8
		9	46.1055	136.092	67.6832	52.853	70.4351	157.558	124.376	91.854	143.452	58.1078	80.7099	198.786
		10
		11	78.3299	132.403	68.0037	72.1875	85.7194	238.8	171.06	133.673	240.712	92.3063	107.869	293.933
		12	78.2303	147.506	66.4497	59.2618	85.8325	253.763	296.589	148.842	245.903	103.121	118.173	343.046
		13
		14	70.4365	176.194	63.6782	26.0353	83.3324	270.955	621.545	199.981	274.773	145.853	153.733	435.072
		15
		16	75.1331	268.269	98.4638	17.3814	124.767	328.738	861.525	308.434	363.794	191.524	226.603	677.011

## Sheet: Fig. S2c
	Calculated tumor weight (g) of subcutaneous xenograft model							harvested tumor
			NFD	O-HFD
			0.07	0.36
			0.2	0.18
			0.03	0.22
			0.02	0.12
			0.1	0.14
			0.16	0.29

## Sheet: Fig. S2d
		Weight Changes
		(days)	NFD			O-HFD
	the day starting the diet	-3	21.04	20.63	21.86	21.5	21.33	20.75
		-2
		-1
	the day of injection	0	21.63	20.53	23	22.03	21.92	21.34
		1
		2	23.13	21.24	21.62	22.42	22.48	22.01
		3
		4	22.23	20.95	22	22.4	21.64	22.42
		5
		6
		7	21.56	20.88	21.93	22.06	20.86	22.2
		8
		9	22.22	19.76	21.83	21.12	21.38	22.55
		10
		11	22.9	20.65	21.9	22.31	21.13	23.05
		12	22.89	20.95	22.02	22.03	21.88	22.56
		13
		14	23.52	20.92	22.37	21.95	21.78	22.43
		15
		16	22.74	21.46	22.55	21.58	21.9	22.34

## Sheet: Fig. S2e
	insulin level at euthanization (uIU/mL)
		NFD	O-HFD
		4.5543	1.40007
		3.65309	1.7863
		3.97495	1.65756
		2.945	4.16806
		2.88062	1.46444
		1.72193	2.10816

## Sheet: Fig. S2g
	Caspase-3 Expression levels of IHC
			NFD	S-HFD
			1.081	1.229
			0.289	1.378
			0.846	0.946
			0.849	2.038
			1.016	0.468
			0.461	0.769
			0.584	0.884
			0.766	0.389
			0.605	0.298
			0.813	0.421
			0.871	1.252
			1.323	0.571
			0.803	0.38
			0.283	0.6
			0.61	1.407
			0.466	1.134
			0.198	1.734
			0.334	1.104
			0.16	1.971
			0.5	1.533
			0.414	0.695
			0.211	0.807
			0.446	0.949
			0.491	0.67
			0.351	1.1
			0.425	0.965
			0.268	0.721
			0.601	1.103
			0.456	1.086
			0.448	1.282

## Sheet: Fig. S2h
	γH2AX Expression levels of IHC
			NFD	S-HFD
			38.742	40.794
			39.953	64.141
			31.622	66.296
			30.064	55.624
			33.363	67.531
			36.036	72.183
			25.756	48.665
			37.752	38.109
			44.746	55.117
			48.597	64.561
			41.895	43.785
			43.413	54.62
			41.15	56.396
			39.901	54.99
			45.492	54.016
			40.068	50.677
			40.296	67.457
			31.034	67.778
			27.626	61.362
			28.769	58.921
			32.453	60.133
			35.442	50.084
			28.167	51.69
			33.504	65.627
			40.041	59.148
			41.274	58.569
			41.704	53.363
			42.856	62.998
			51.271	57.427
			52.685	62.297

## Sheet: Fig. S2i
		Calculated tumor volume of subcutaneous xenograft model
		(days)	NFD						S-HFD
		0	0	0	0	0	0	0	0	0	0	0	0	0
		1
		2	109.939	62.9797	88.3145	91.3681	70.9717	61.6373	76.4846	44.4222	122.4	92.2947	78.5305	122.728
		3
		4
		5
		6
		7	48.7153	105.103	63.3313	148.817	55.0429	26.3332	67.3323	37.1631	40.9277	48.7007	61.3484	55.7888
		8
		9
		10	87.6078	161.887	57.9458	151.855	96.3586	49.4597	80.4178	28.0751	70.4395	9.07845	38.7992	28.8059
		11
		12
		13
		14	148.817	201.478	93.9645	279.613	67.5044	40.5962	131.22	69.2441	59.2313	7.97344	96.1621	35.1013
		15
		16
		17
		18	107.986	197.286	86.8968	316.022	182.591	51.2325	220.667	68.113	65.7752	161.414	165.637	44.3305
		19
		20
		21
		22
		23
		24	265.454	442.487	95.6343	301.389	93.9645	50.6189	339.138	101.589	74.4876	9.97312	187.235	59.1763
		25
		26	276.428	360.275	97.3041	503.064	117.383	117.754	344.697	87.8204	111.737	9.39094	232.606	71.7051
		27
		28
		29	429.484	451.474	182.022	724.229	192.274	169.265	382.631	164.147	109.933	25.1343	270.753	93.3992

[truncated: 42 more sheets: Fig. S2j, Fig. S2k, Fig. S3a, Fig.S4b, Fig.S4c, Fig.S4d, Fig.S5a,c, Fig.S5b,d, Fig. S5e, Fig.S5f, Fig. S5g, Fig.S5h, Fig.S6a, Fig. S6b,c, Fig. S6d, Fig.S6e, Fig. S6f, Fig. S7a, Fig. S7c,d , Fig. S7e,f …]
